# Supplementary material for: Knockdown of LncRNA CCAT1 Attenuates ox‐LDL‐Induced Inflammation in THP1‐Derived Macrophages via the miR‐296‐3p/FOSL1 Axis
Source: Cardiovasc Ther. 2025 Dec 22;2025:9277233. doi: 10.1155/cdr/9277233 (PMC12723178; doi:10.1155/cdr/9277233)
Supplement: Supplementary file 1 — Supporting Information Additional supporting information can be found online in the Supporting Information section. The supporting information includes the details of the primer sequences of the target gene. [file CDR-2025-9277233-s001.zip]

Archive with 3 entries (3 files):
- 2025-9-11-supplement file 1.docx
- 2025-9-11-supplement file 2.docx.pdf
- Supplement file 3- venen.xlsx
