# Supplementary material for: Knockdown of LncRNA CCAT1 Attenuates ox‐LDL‐Induced Inflammation in THP1‐Derived Macrophages via the miR‐296‐3p/FOSL1 Axis
Source: Cardiovasc Ther. 2025 Dec 22;2025:9277233. doi: 10.1155/cdr/9277233 (PMC12723178; doi:10.1155/cdr/9277233)
Supplement: Supplementary file 1 — Supporting Information Additional supporting information can be found online in the Supporting Information section. The supporting information includes the details of the primer sequences of the target gene. [file CDR-2025-9277233-s001.zip › Supplement file 3- venen.xlsx]

## Sheet: EVenn
mirtarbase	tarbase	mirtarbase|tarbase
HES1	CSF1	ANKRD52
MAPK7	ZFP36L2	GLUL
POGK	RABGAP1L	PTMA
CDKN2A	PTTG1IP	TLE3
CYP1A1	CDKN1A	KMT2D
DICER1	ALDOA	MLEC
PIK3R2	SOX4	NUDC
HMGA1	IGF2BP1	KDM5B
CDC25B	RUNX1	HNRNPUL1
SET	TSKU	SEC63
ICAM1	NME4	KDM2A
FGFR1	EZH2	NUP210
MCM10	ITCH	C19orf54
ETV6	CCND2	RPUSD3
SPI1	TP53INP1	ZNF138
FBXW7	FOXO3	FOSL1
STAT5A	MEF2D	SF3B4
VMP1	SEC24D	ZNF253
ACTN4	TTYH3	ZNF703
CA8	PRKDC	MAP1S
CAPNS1	PTP4A1	MT-ND4
CHRM3	ACVR2B	MT-ND2
CTNNA1	AGL	MT-ND5
CXADR	BTF3	MT-CO3
EEF1A1	CAMK2D	GAN
EEF2	CCT6A	ADGRV1
GAPDH	CDC27	H2BC18
GPI	TPP1	H2BC4
GRINA	CLTA
HSPA1B	CSRP1
HSP90AB1	CTPS1
NDST1	DYNC1H1
IRF1	E2F4
KCNH1	CTTN
LGALS3BP	FN1
LMNA	GOLGA4
LSAMP	HLA-A
MAZ	IGF1R
MPP2	LGALS1
MT-CO2	LTBP1
NOP2	MAT2A
NONO	MBNL1
PKM	MCM4
PLAGL2	MDM2
POLG	KMT2A
PPP1R1A	NDUFA5
MAP2K2	NFE2L2
PSPH	NPTX1
PTMS	SERPINB2
RNF6	PBX1
RPL27A	SERPINB9
RPLP1	PLAT
SATB1	PLEC
SCN1B	POLD2
SH3GL1	POU2F1
SLC25A1	POU2F2
SNRPC	PSAP
TFAP2A	RAD23B
UBC	RPL15
VCP	SDHB
PRRC2A	SGCB
KAT6A	SLC6A9
PTP4A2	SMARCD1
SSPN	SNX1
SLC7A5	SOX9
ARID1A	SPTAN1
EDF1	TBX15
CCNK	TCOF1
ZBED1	TMBIM6
HAND1	UBB
PUM1	UGCG
SERTAD2	ZNF708
SMC4	ZNF141
TUBA1B	RUVBL1
SEC24B	DYRK1B
CRTAP	XPR1
TCERG1	NOLC1
TRIOBP	LONP1
SUPT16H	QKI
LYPLA2	SPATA2
DNAJC8	FAM20B
PPRC1	MED13
TTLL12	ZNF267
RPRD2	TUBB4B
FKBP15	NDRG1
ESYT1	DDX17
UBR4	CD3EAP
LARP1	ASCC3
MACF1	ABHD2
TXN2	RPP14
C1orf43	PRDM4
RPAP1	RUFY3
CHTOP	SACM1L
PYGO1	TNRC6B
PHGDH	HIC2
NOB1	RAD54L2
HIPK2	FAM120A
DCAF8	ARL6IP1
TRMT112	TPGS2
EGLN1	AUTS2
NDE1	TRIB2
FKBP14	REPIN1
STEAP3	GRHL1
PLCXD1	SENP1
TMEM63B	DONSON
HIF1AN	HP1BP3
TOMM22	LACTB2
NAT14	ZNF107
PELI1	RAB14
PBXIP1	SIX4
SHROOM4	CCSER2
PITPNM2	PPP1R12C
SH3RF1	BCOR
ZNF667	C1orf109
SPATS2	SLC39A9
ATAT1	SLC30A10
PHC3	LRRC40
GPR157	ASF1B
ITM2C	UBFD1
ZNF594	FAM214A
TUBA1C	EIF4ENIF1
TMEM54	AGPAT3
OSBPL9	FAM219B
FAT3	GATAD2B
NAA30	CC2D2A
ZNF440	USP37
TBC1D20	AFAP1
HECTD4	MRPS35
FAM102A	ZFAND3
BRD2	ZMAT3
CHCHD6	YIPF2
TTL	ATG9A
ERCC1	EDC3
CTSK	GRPEL1
TSC2	C6orf62
ITSN1	SLC10A7
ZMAT5	ARFGAP2
B4GALT2	LZTS2
ZNF780B	MAK16
ARF1	USP45
KCTD21	MIDN
NPM1	ANKRD40
MARK2	ARRDC4
CHTF8	SNX29
MLH3	DSEL
CRCP	RCSD1
TRABD2A	SOGA1
ZNF621	LCA5
HILPDA	ZNF92
ZNF219	ANO6
RBM20	TRIM65
FZR1	UNC5CL
ZNF844	RICTOR
TMEM233	CNEP1R1
ZNF732	ZNF493
ZNF669	PRRT3
EIF5A	C6orf120
TMX2	EBF3
ZBTB22	ZNF121
SETDB1	GOSR2
MSL2	CANX
ZNF268	U2AF1
CX3CR1	PLAA
ZNF20	GGPS1
DOCK1	TTPAL
SHROOM2	SSTR2
LRP3	HNRNPF
SBF1	BSCL2
ARHGAP35	NSMF
SNRPD2	C11orf68
SLC22A6	POSTN
MLF2	SETDB2
HLA-E	SKA3
MT2A	CDK16
PRPF8	ARPC1A
ZNF266	SEMA6D
SRCAP	KPNB1
MAPK8IP2	SLC22A4
PRRC2B	TFAM
SENP3	ZNF91
ZNF777	DGKE
ZNF117	MED21
ZBTB7A	GOLGA2
MSRB1	PABPN1
RAPGEFL1	KIF3B
ZC3H7B	SIAH2
VSIG10	FAT1
MTA3	CCT4
GBA2	HEXIM1
ZFHX4	YEATS4
RPF1	LMO4
ISG20L2	NISCH
ZNF394	BAZ2A
ASB16	TMEM131
NOM1	GADD45B
IL20RB	YTHDF1
NXPE1	DDX27
ZNF781	WRNIP1
OIT3	ABHD6
FBXL16	NSD1
ZNF791	TANGO6
HOXA6	NAA11
COX6B1	ZNF514
RPL8	ZBTB45
TTC12	LENG8
SMARCAL1	BMPER
MT-ATP6	CD200R1
ZNF788	CYB5D1
BOP1	COG7
MIEF1	EEF1D
CCDC184	EME2
ZNF99	UBBP4
PCGF2	DUS2
NOCT	CXCL8
ERO1A	MYO19
TRMO	PRR36
DHRS11	ICE1
RACK1	EMSY
SEPTIN7	NECTIN4
CASTOR2	ZNF878
ELP1	PIP4P1
AARS1	EPRS1
H2BC21	NARS1
SPINDOC	KIFBP
H2BC5	TENT5C
MARS1	RTL10
VARS1	RETREG3
H2BC17	ZNF724
ZNF487	AC092279.1
ZNF286B	AC010931.1
